# Supplementary material for: A Microfluidic System for Detecting Tumor Cells Based on Biomarker Hexaminolevulinate (HAL): Applications in Pleural Effusion
Source: Micromachines (Basel). 2023 Mar 30;14(4):771. doi: 10.3390/mi14040771 (PMC10146342; doi:10.3390/mi14040771)
Supplement: Supplementary file 1 [file micromachines-14-00771-s001.zip]

Archive with 6 entries (6 files):
- Figure S1.tif
- Figure S2.tif
- Figure S3.tif
- Figure S4.tif
- Figure S5.tif
- micromachines-2201100-supplementary.pdf
